# Supplementary material for: Molecular Effects of Polymorphism in the 3’UTR of Unc-5 homolog C Associated with Conception Rate in Holsteins
Source: PLoS One. 2015 Jul 6;10(7):e0131283. doi: 10.1371/journal.pone.0131283 (PMC4493121; doi:10.1371/journal.pone.0131283)
Supplement: S1 File — Primers used to search for SNPs (Table A). Samples used for developing new SNPs (Table B). Primers used for real-time PCR (Table C). Primers used for generating reporter constructs (Table D). Primers used for SNaPshot (Table E). Primers used for generating overexpression constructs (Table F). Antibodies used in this study (Table G). Oligonucleotides used for generating siRNA constructs (Table H). Primers used for methylation-sensitive PCR (Table I). Association signals for the locus that correlated with conception rate in Holsteins (Table J). (XLS) [file pone.0131283.s001.xls]

## Sheet: Table　A
Table A. Primers used to search for SNPs.
Gene	Position	Primer	Sequence
UNC5C	5'UTR-1	Forward	TTCCAACATGGTAGCCCCTA
		Reverse	TCTAGCCCATAAGGCCTGTC
	5'UTR-2	Forward	TGTGCCTCCACAGAAATAAGAA
		Reverse	AGTGATGGTGGAACCTGTGA
	5'UTR-3	Forward	CCAGGCAGTTCTTTCCTGAG
		Reverse	ATCTGCGGAAGCTGAGAAGA
	5'UTR-4	Forward	CACGCAGGACTTCAGCTCT
		Reverse	AGGAGTTTGCAGGTCCCTCT
	exon 1	Forward	CTGTGTGTGTTCGGCACAG
		Reverse	GGAGAACTGGGGAGAAGGAG
	exon 2	Forward	TGAAAGGCAAATGGCTACAA
		Reverse	GCAAATGCAATGGAAAACTC
	exon 3	Forward	GAAGGATCACTGGGGAAAAA
		Reverse	TTTTCCCATATTCCATTAGCTTC
	exon 4	Forward	CATGATTAAAAACTGCAAAGAAACA
		Reverse	AGCCATGGATTAGGCCTCTG
	exon 5	Forward	TCTGTTTCTCTTGTGCATCTTTAG
		Reverse	TGCAGTTTGACCTGAACCAG
	exon 6	Forward	TTGTGCATCTCTGTGTGTATGC
		Reverse	GAGGATACATTTGGAATGAGGA
	exon 7	Forward	TCTCTGCCTTCAGGAAGCTC
		Reverse	TCCTTCAAAGAAATCCAATGGT
	exon 8	Forward	CACCGAATTCCATGTTTCCT
		Reverse	GAAGACATATAGGGAGGCTGCT
	exon 9	Forward	AATGGGCGTCCTTTCTCTTC
		Reverse	TGCAACATAAACACCTTGAGGA
	exon 10	Forward	AGGCTTATGGCGATGTGG
		Reverse	CAAATGTATGTTGAGTTTACTCTGTCT
	exon 11	Forward	CCATCCACCCTCCAAAAGTA
		Reverse	TAAAAGCCTTCCCATGATCG
	exon 12	Forward	CACTGCCCCTCCTTCTTGT
		Reverse	ACCAAGCTGGAGCCACCTAC
	exon 13	Forward	CGTCCGTCATTTGCTTTTG
		Reverse	CCCAAGTTAAGATTACTTTCAAGG
	exon 14	Forward	CGCAATTCACATGTGTGGTACT
		Reverse	AGGTCGCACTGAGATGCTTT
	exon 15	Forward	TTGACTGGTCAATAAGGATTGC
		Reverse	CCTGTGTCTGACAGGAACCA
	exon 16	Forward	TTCAGCCCTTTTTCCCATTA
		Reverse	GCTGCAGTCTTCTCTGTGGA
	3'UTR-1	Forward	GCTGGCAGCTGTCTTAGAGG
		Reverse	CACTGATGGGAGGGTTATCTG
	3'UTR-2	Forward	TCCTACAAATTGTGTGCATCAAG
		Reverse	TGTCCCGTGACAATACTTGG
	3'UTR-3	Forward	TCCACTCATTCTGCCTGAGA
		Reverse	TGAACAGCATGATGCAATGA
	3'UTR-4	Forward	GCTGACCTGGATCATTTAACG
		Reverse	GAAAAGGCTCCCTACCAAGG
BMPR1B	5'UTR-1	Forward	TATGGAGGGAAGCAGGATGT
		Reverse	AGAATTTCCCCAATCATTAATTC
	5'UTR-2	Forward	CAAGGAACTGTTCAAGAAATTTAGG
		Reverse	GGGTGACATATCCCTGAGACTG
	5'UTR-3	Forward	CATTATATTCCAAAGGTGGTGGT
		Reverse	TTTGGGCCCTAAAACTTCTAC
	5'UTR-4	Forward	TCTTCCTACGAATTTCACAGATT
		Reverse	CTTTCTTGGTGCCCACACTT
	exon 1	Forward	GGGCTATCCCAAATATGCTT
		Reverse	GCCTTTCTGTGAAAACTGGAG
	exon 2	Forward	CCTGGACACACTCGCTCTCT
		Reverse	TGCAATCTTGCCAATAAAAGG
	exon 3	Forward	TGGCTTTGAAATTTGGAGTAAA
		Reverse	TATCCAGCCTGTGAGCCTTC
	exon 4	Forward	GGTTAGCAAGCAGTTTGAGGA
		Reverse	AAAGTCTACATCCATGTGTTGGAA
	exon 5	Forward	CGTTTTCTTCCTTTGTGCATC
		Reverse	GTCCACTGCCCTATCCGTTT
	exon 6	Forward	TGTGTTGGGGGATTTAACAG
		Reverse	GAAACCCTGAACATCGCTAA
	exon 7	Forward	TTTAGAAAACACGTAGCTTCAACC
		Reverse	AAAATGATAGAAAAGAACCATAAAAAG
	exon 8	Forward	TTTGCCTGCCTTTCTCCTTA
		Reverse	GCAGCAGCTCCAGGAGTATC
	exon 9	Forward	TCCTCTGAGAACAGTTTGTTTGTT
		Reverse	TGGCAAAAGGAGAAAAGACC
	exon 10	Forward	ATCGAGTGCCAGCCTTACAG
		Reverse	ATCTGCTGGCTTTGTCCAGA
	3'UTR-1	Forward	CACTGGCCAAAATGTCAGAG
		Reverse	CTGGCCAGAGTGGTCTGAG
	3'UTR-2	Forward	TTGAAGCCAGAGAACCGAAT
		Reverse	TCAAAGAAACCCTCTTCGTACAC
	3'UTR-3	Forward	GCACGTGGCTTATGTCTTAGG
		Reverse	GGCTTCCCAATTCTTTGCTA
	3'UTR-4	Forward	ATTCATTTGCTTCCCGACTG
		Reverse	CCCTTCTAAGCAATCACAAAGA
UTR: untranslated region

## Sheet: Table B
Table B. Samples used for developing new SNPs.
ID	Paternal	Maternal	EBV	ARS-BFGL-NGS-11156		BFGL-NGS-117147		ARS-BFGL-NGS-103412		ARS-BFGL-NGS-105606
3	2113536	5922203	45.363	G	G	G	G	G	G	G	G
9	2160458	764404397	50.443	G	G	G	G	G	G	G	G
288	60073805	629905885	54.562	G	G	G	G	G	G	G	G
360	50240	6406185	54.632	G	G	G	G	G	G	G	G
60	2266008	17021127	30.683	G	G	A	A	A	A	G	G
77	2203306	15521936	35.261	G	G	A	A	A	A	G	G
87	2203438	15605160	32.291	G	G	A	A	A	A	G	G
110	2265005	123597843	30.15	G	G	A	A	A	A	G	G
EBV: estimated breeding value for conception rate

## Sheet: Table C
Table C. Primers used for real-time PCR.
Gene	Primer	Sequence
UNC5C	Forward	CAGTGCCGACCACCTGAAG
	Reverse	CTTCAACAGGATCGATGATGTCTT
	Probe	ATCCCAGTGGCTGAGGTGGAATGGT
GAPD	Forward	GCCCTCAACGACCACTTTGT
	Reverse	CCTGTTGCTGTAGCCAAATTCA
	Probe	AAGCTCATTTCCTGGTACGA

## Sheet: Table D
Table D. Primers used for generating reporter constructs.
Primer	Sequence
Forward	CCCAGGCTGGGGCTGAAGTG
Reverse	AGCCCAACGAAGAGGAAAAT
Forward2	GACTAGTCCCAGGCTGGGGC
Reverse2	CACTAGTAGCCCAACGAAGA
5'Forward	TCGGCGCGCGGCGGAGCTGC
5'Reverse	CGTCGACCGAAGTGTGCCGG
5'Forward2	CTTCCATGGTGGATCCTCGGCGCGCGGCGGAGCTGC
5'Reverse2	AGTGAACCGTGGATCCCGTCGACCGAAGTGTGCCGG

## Sheet: Table E
Table E. Primers used for SNaPshot.
Primer	Sequence
Forward	CCCAGGCTGGGGCTGAAGTG
Reverse	AGCCCAACGAAGAGGAAAAT
Extension	CGCCACAGGAGTTCAG

## Sheet: Table F
Table F. Primers used for generating overexpression constructs.
Primer	Sequence
Forward	ATGGAAGCTGAGGGTTCCAG
Reverse	TCAAAATCTCGGTGTCGCAA
Forward2	TTTTGGCAAAGAATTCATGGAAGCTGAGGGTTCCAG
Reverse2	AGGAAAACCGCTCGAGTCAAAATCTCGGTGTCGCAA

## Sheet: Table G
Table G. Antibodies used in this study.
Usage	Target	Catalog No.	Vendor
Immunoblotting analysis	UNC5C	ab91408	abcam, Cambridge, UK
	Rhox5	ab31922	abcam, Cambridge, UK
	G9a	#3306	Cell Signaling Technology, Danvers, MA, USA
	Acitn	A2066	SIGMA-ALDRICH, Saint Louis, MO, USA
Immunofluorescent staining	UNC5C	ab91408	abcam, Cambridge, UK
	Rhox5	ab31922	abcam, Cambridge, UK
	G9a	#3306	Cell Signaling Technology, Danvers, MA, USA
	Netrin1	ABN55	Millipore, Billerica, MA, USA

## Sheet: Table H
Table H. Oligonucleotides used for generating siRNA constructs.
Gene	Candidate	Sequence
G9a	2997F	GATCCGGTACGGCTGCAGCTCTACCTGTGAAGCCACAGATGGGGTAGAGCTGCAGCCGTACCTTTTTTGGAAA
	2997R	AGCTTTTCCAAAAAAGGTACGGCTGCAGCTCTACCCCATCTGTGGCTTCACAGGTAGAGCTGCAGCCGTACCG
	2963F	GATCCGCTGCAAGAACCGCGTGGTCTGTGAAGCCACAGATGGGACCACGCGGTTCTTGCAGCTTTTTTGGAAA
	2963R	AGCTTTTCCAAAAAAGCTGCAAGAACCGCGTGGTCCCATCTGTGGCTTCACAGACCACGCGGTTCTTGCAGCG
	2041F	GATCCCGCACGCCACTAATGGAGGCTGTGAAGCCACAGATGGGCCTCCATTAGTGGCGTGCGTTTTTTGGAAA
	2041R	AGCTTTTCCAAAAAACGCACGCCACTAATGGAGGCCCATCTGTGGCTTCACAGCCTCCATTAGTGGCGTGCGG
	2963NCF	GATCCACTGCAAGAACAGAGTAGTCTGTGAAGCCACAGATGGGACTACTCTGTTCTTGCAGTTTTTTTGGAAA
	2963NCR	AGCTTTTCCAAAAAAACTGCAAGAACAGAGTAGTCCCATCTGTGGCTTCACAGACTACTCTGTTCTTGCAGTG
UNC5C	5804F	GATCCGAGAGTTAAGTACCTGTGGCTGTGAAGCCACAGATGGGCCACAGGTACTTAACTCTCTTTTTTGGAAA
	5804R	AGCTTTTCCAAAAAAGAGAGTTAAGTACCTGTGGCCCATCTGTGGCTTCACAGCCACAGGTACTTAACTCTCG
	6341F	GATCCGTAGACCTGAGATTAGGAACTGTGAAGCCACAGATGGGTTCCTAATCTCAGGTCTACTTTTTTGGAAA
	6341R	AGCTTTTCCAAAAAAGTAGACCTGAGATTAGGAACCCATCTGTGGCTTCACAGTTCCTAATCTCAGGTCTACG
	7911F	GATCCGCCAAAGAGATGTAAGTGGCTGTGAAGCCACAGATGGGCCACTTACATCTCTTTGGCTTTTTTGGAAA
	7911R	AGCTTTTCCAAAAAAGCCAAAGAGATGTAAGTGGCCCATCTGTGGCTTCACAGCCACTTACATCTCTTTGGCG
Netrin1	1692F	GATCCGACTGTGACTCCTATTGCACTGTGAAGCCACAGATGGGTGCAATAGGAGTCACAGTCTTTTTTGGAAA
	1692R	AGCTTTTCCAAAAAAGACTGTGACTCCTATTGCACCCATCTGTGGCTTCACAGTGCAATAGGAGTCACAGTCG
	1478F	GATCCGGCTTGCAAAGCCTGTGATCTGTGAAGCCACAGATGGGATCACAGGCTTTGCAAGCCTTTTTTGGAAA
	1478R	AGCTTTTCCAAAAAAGGCTTGCAAAGCCTGTGATCCCATCTGTGGCTTCACAGATCACAGGCTTTGCAAGCCG
	3797F	GATCCGGTCACACCAGCACCGGTACTGTGAAGCCACAGATGGGTACCGGTGCTGGTGTGACCTTTTTTGGAAA
	3797R	AGCTTTTCCAAAAAAGGTCACACCAGCACCGGTACCCATCTGTGGCTTCACAGTACCGGTGCTGGTGTGACCG
F: forward oligonucleotide;
R: reverse oligonucleotide;
NC: negative control

## Sheet: Table I
Table I. Primers used for methylation-sensitive PCR.
Primer	Sequence
Forward	CATGGCATAAGGGGATCCTG
Reverse	GAACCCTCAGCTTCCATACC

## Sheet: Table J
Table J. Association signals for the locus that correlated with conception rates in Holsteins.
Chr	SNP	bp	Minor allele	Major allele	MAF (high)	MAF (low)	OR	L95	U95	P value
6	ARS-BFGL-NGS-11156	31115079	A	G	0.1714	0.2384	0.6031	0.3125	1.164	0.1319
6	BFGL-NGS-117147	31140116	G	A	0.4716	0.3212	2.807	1.91	4.123	1.452e-07
6	UNC5C(C+78T)	31142809	C	T	0.474	0.3211	1.306	1.038	1.644	0.02257
6	UNC5C(A+169G)	31142900	A	G	0.4624	0.3092	3.121	2.129	4.576	5.594e-09
6	UNC5C(A+702G)	31143433	G	A	0.2948	0.3109	0.2035	0.4094	0.9093	0.01522
6	UNC5C(C+1359T)	31144090	T	C	0.4306	0.4387	0.1762	0.5258	1.049	0.09134
6	UNC5C(A+1422G)	31144153	G	A	0.4306	0.4387	0.1762	0.5258	1.049	0.09134
6	UNC5C(G+1452T)	31144183	T	G	0.4306	0.4387	0.1762	0.5258	1.049	0.09134
6	UNC5C(A+1754C)	31144485	C	A	0.01156	0.01193	12190	0	inf	0.9992
6	BMPR1B(C+836T)	31157090	T	C	0.01156	0.01193	0.9804	0.6116	1.572	0.9346
6	ARS-BFGL-NGS-103412	31169440	G	A	0.4322	0.2446	3.276	2.115	5.077	1.084e-07
6	ARS-BFGL-NGS-105606	31189989	A	G	0.04802	0.1262	2.456e-05	0	inf	0.9978
MAF (high); minor allele frequency in samples with a high conception rate;
MAF (low); minor allele frequency in samples with a low conception rate;
OR: odds ratio;
L95: lower boundary of the 95% confidence interval for the odds ratio;
U95: upper boundary of the 95% confidence interval for the odds ratio;
inf: infinity
